# Supplementary material for: A Novel Organ Culture Model to Quantify Collagen Remodeling in Tree Shrew Sclera
Source: PLoS One. 2016 Nov 21;11(11):e0166644. doi: 10.1371/journal.pone.0166644 (PMC5117658; doi:10.1371/journal.pone.0166644)
Supplement: S1 Table — Day 1 values represent the data of our robustness test. (CSV) [file pone.0166644.s001.csv]

Animal	Eye	Line	Day	Strain
1602	R	1	1	-0.001366652
1602	R	2	1	-0.000918141
1602	R	3	1	0.001337196
1602	R	4	1	-0.001005463
1602	R	1	2	0.011997571
1602	R	2	2	0.020792711
1602	R	3	2	0.022945299
1602	R	4	2	0.017811472
1602	R	1	3	0.03500589
1602	R	2	3	0.031549006
1602	R	3	3	0.041373776
1602	R	4	3	0.032569948
1602	L	1	2	0.005438202
1602	L	2	2	0.004287053
1602	L	3	2	0.006102388
1602	L	4	2	0.008227802
1602	L	1	3	0.003483387
1602	L	2	3	0.016608882
1602	L	3	3	0.005910845
1602	L	4	3	0.018120758
