# Supplementary material for: A Novel Organ Culture Model to Quantify Collagen Remodeling in Tree Shrew Sclera
Source: PLoS One. 2016 Nov 21;11(11):e0166644. doi: 10.1371/journal.pone.0166644 (PMC5117658; doi:10.1371/journal.pone.0166644)
Supplement: S2 Table — Day 1 values represent the data of our robustness test. (CSV) [file pone.0166644.s002.csv]

Animal	Eye	Lamella	Line	Day	Strain
1602	R	1	1	1	-0.00843
1602	R	1	2	1	-0.02292
1602	R	1	3	1	-0.01797
1602	R	1	4	1	-0.00739
1602	R	1	5	1	0.00169
1602	R	1	6	1	-0.00872
1602	R	2	1	1	-0.00652
1602	R	2	2	1	-0.00836
1602	R	2	3	1	-0.01142
1602	R	2	4	1	0.00130
1602	R	2	5	1	-0.00084
1602	R	2	6	1	-0.00076
1602	R	3	1	1	-0.00869
1602	R	3	2	1	-0.01196
1602	R	3	3	1	-0.01158
1602	R	3	4	1	0.01001
1602	R	3	5	1	-0.00455
1602	R	3	6	1	-0.00469
1602	R	4	1	1	0.00680
1602	R	4	2	1	0.00214
1602	R	4	3	1	0.00572
1602	R	4	4	1	0.00226
1602	R	4	5	1	-0.00123
1602	R	4	6	1	0.00230
1602	R	5	1	1	0.00737
1602	R	5	2	1	0.00392
1602	R	5	3	1	0.00686
1602	R	5	4	1	-0.00424
1602	R	5	5	1	0.00951
1602	R	5	6	1	0.01572
1602	R	6	1	1	-0.00508
1602	R	6	2	1	-0.01175
1602	R	6	3	1	-0.01900
1602	R	6	4	1	-0.01386
1602	R	6	5	1	-0.00476
1602	R	6	6	1	0.00587
1602	R	7	1	1	0.01606
1602	R	7	2	1	0.00910
1602	R	7	3	1	-0.02047
1602	R	7	4	1	-0.01514
1602	R	7	5	1	-0.00863
1602	R	7	6	1	0.01084
1602	R	8	1	1	0.01095
1602	R	8	2	1	-0.00281
1602	R	8	3	1	-0.02152
1602	R	8	4	1	0.00252
1602	R	8	5	1	0.00252
1602	R	8	6	1	0.00439
1602	R	9	1	1	0.00426
1602	R	9	2	1	-0.01074
1602	R	9	3	1	-0.01525
1602	R	9	4	1	-0.00040
1602	R	9	5	1	-0.00631
1602	R	9	6	1	-0.01045
1602	R	10	1	1	0.00879
1602	R	10	2	1	0.00622
1602	R	10	3	1	0.00288
1602	R	10	4	1	-0.00449
1602	R	10	5	1	-0.00459
1602	R	10	6	1	-0.00122
1602	R	11	1	1	-0.00034
1602	R	11	2	1	0.00126
1602	R	11	3	1	-0.01094
1602	R	11	4	1	-0.00101
1602	R	11	5	1	-0.00455
1602	R	11	6	1	0.01228
1602	R	1	2	2	0.03372
1602	R	1	3	2	-0.01703
1602	R	1	5	2	-0.03591
1602	R	1	6	2	-0.00079
1602	R	2	2	2	-0.00965
1602	R	2	3	2	-0.00331
1602	R	2	4	2	-0.00842
1602	R	2	5	2	-0.01169
1602	R	2	6	2	-0.00786
1602	R	3	1	2	0.00522
1602	R	3	2	2	0.00634
1602	R	3	3	2	0.00447
1602	R	3	5	2	0.00013
1602	R	3	6	2	0.00323
1602	R	4	2	2	0.00363
1602	R	4	4	2	-0.00949
1602	R	4	5	2	-0.02433
1602	R	4	6	2	0.00708
1602	R	5	1	2	-0.00233
1602	R	5	2	2	-0.01564
1602	R	5	3	2	-0.01147
1602	R	6	1	2	-0.01898
1602	R	6	2	2	-0.01390
1602	R	6	3	2	-0.00768
1602	R	6	4	2	-0.01557
1602	R	6	5	2	-0.01442
1602	R	6	6	2	-0.01615
1602	R	7	1	2	-0.00715
1602	R	7	2	2	0.00271
1602	R	7	3	2	-0.00735
1602	R	7	4	2	-0.00352
1602	R	7	5	2	0.00113
1602	R	7	6	2	0.01122
1602	R	8	1	2	-0.00906
1602	R	8	2	2	-0.00864
1602	R	8	3	2	-0.01244
1602	R	8	4	2	-0.01091
1602	R	8	5	2	-0.01362
1602	R	8	6	2	-0.01530
1602	R	9	1	2	0.00300
1602	R	9	2	2	0.00067
1602	R	9	3	2	-0.01313
1602	R	9	4	2	0.02627
1602	R	9	5	2	-0.00428
1602	R	9	6	2	-0.00967
1602	R	10	1	2	0.01220
1602	R	10	2	2	0.00786
1602	R	10	3	2	0.00274
1602	R	10	4	2	-0.00841
1602	R	10	5	2	-0.01863
1602	R	10	6	2	0.00188
1602	R	11	1	2	-0.01340
1602	R	11	2	2	0.00822
1602	R	11	3	2	-0.02232
1602	R	11	4	2	-0.01180
1602	R	11	5	2	-0.01099
1602	R	11	6	2	0.00536
1602	R	12	1	2	0.01369
1602	R	12	2	2	0.01801
1602	R	12	3	2	0.01493
1602	R	12	4	2	0.01416
1602	R	12	5	2	0.00560
1602	R	12	6	2	-0.00325
1602	R	13	2	2	-0.00251
1602	R	13	3	2	0.01239
1602	R	13	5	2	-0.00213
1602	R	13	6	2	-0.00576
1602	R	14	2	2	-0.00174
1602	R	14	5	2	-0.00605
1602	R	14	6	2	-0.00621
1602	R	15	2	2	0.01165
1602	R	15	3	2	0.00887
1602	R	15	5	2	-0.01158
1602	R	15	6	2	0.00669
1602	R	16	2	2	-0.01386
1602	R	16	5	2	0.00958
1602	R	16	6	2	-0.01767
1602	R	17	1	2	0.01147
1602	R	17	2	2	-0.02019
1602	R	17	3	2	0.00188
1602	R	17	4	2	-0.00195
1602	R	17	5	2	0.01735
1602	R	17	6	2	0.01512
1602	R	18	2	2	-0.01123
1602	R	18	3	2	-0.00291
1602	R	18	5	2	0.00585
1602	R	18	6	2	-0.00151
1602	R	19	2	2	0.02222
1602	R	19	3	2	-0.00037
1602	R	19	4	2	0.01158
1602	R	19	5	2	0.01209
1602	R	19	6	2	0.02059
1602	R	20	1	2	0.00099
1602	R	20	2	2	0.01557
1602	R	20	3	2	0.00446
1602	R	20	4	2	0.00603
1602	R	20	5	2	-0.01346
1602	R	20	6	2	0.00416
1602	R	1	2	3	-0.04927
1602	R	1	3	3	-0.06944
1602	R	1	5	3	0.00752
1602	R	1	6	3	0.01587
1602	R	2	2	3	-0.00095
1602	R	2	3	3	0.00152
1602	R	2	4	3	-0.00273
1602	R	2	5	3	-0.01318
1602	R	2	6	3	-0.00526
1602	R	3	1	3	-0.00177
1602	R	3	2	3	-0.00114
1602	R	3	3	3	0.00616
1602	R	3	5	3	-0.03313
1602	R	3	6	3	0.01344
1602	R	4	2	3	-0.00344
1602	R	4	4	3	-0.01230
1602	R	4	5	3	0.01631
1602	R	4	6	3	0.01521
1602	R	5	1	3	0.00492
1602	R	5	2	3	-0.00056
1602	R	5	3	3	0.00249
1602	R	6	2	3	-0.02480
1602	R	6	3	3	0.02685
1602	R	6	6	3	-0.01183
1602	R	7	2	3	0.00217
1602	R	7	3	3	-0.00477
1602	R	7	5	3	-0.02171
1602	R	7	6	3	0.03062
1602	R	8	2	3	0.01316
1602	R	8	3	3	0.00755
1602	R	8	6	3	-0.02182
1602	R	9	1	3	0.01944
1602	R	9	2	3	-0.01414
1602	R	9	4	3	0.03091
1602	R	9	5	3	0.03125
1602	R	15	2	3	0.01044
1602	R	15	3	3	-0.01734
1602	R	15	5	3	0.01737
1602	R	15	6	3	0.01380
1602	R	16	2	3	-0.01327
1602	R	16	5	3	-0.02012
1602	R	16	6	3	-0.03037
1602	R	17	1	3	-0.00219
1602	R	17	2	3	-0.00376
1602	R	17	3	3	-0.01665
1602	R	17	5	3	0.00435
1602	R	17	6	3	0.01113
1602	L	1	1	2	0.03124
1602	L	1	2	2	0.04117
1602	L	1	4	2	0.01692
1602	L	1	5	2	-0.00516
1602	L	1	6	2	0.00062
1602	L	2	1	2	0.00567
1602	L	2	2	2	0.00411
1602	L	2	3	2	-0.00633
1602	L	2	4	2	0.00021
1602	L	2	5	2	0.01055
1602	L	2	6	2	0.00921
1602	L	3	1	2	0.00395
1602	L	3	2	2	-0.00733
1602	L	3	4	2	0.00155
1602	L	3	5	2	0.00737
1602	L	4	1	2	-0.01853
1602	L	4	2	2	-0.02052
1602	L	4	3	2	-0.03561
1602	L	5	4	2	-0.01336
1602	L	5	5	2	-0.00993
1602	L	5	6	2	-0.02218
1602	L	6	2	2	0.03057
1602	L	6	3	2	0.00876
1602	L	6	5	2	-0.02825
1602	L	7	1	2	-0.04648
1602	L	7	2	2	-0.01819
1602	L	7	3	2	0.01518
1602	L	7	4	2	-0.01684
1602	L	7	5	2	0.00306
1602	L	7	6	2	0.00244
1602	L	8	1	2	0.00732
1602	L	8	2	2	0.00358
1602	L	8	3	2	0.00621
1602	L	8	4	2	-0.04245
1602	L	8	5	2	-0.04376
1602	L	8	6	2	-0.05468
1602	L	9	1	2	-0.01335
1602	L	9	2	2	-0.01269
1602	L	9	3	2	-0.00496
1602	L	9	4	2	0.01032
1602	L	9	5	2	0.00239
1602	L	9	6	2	0.00565
1602	L	10	1	2	-0.00399
1602	L	10	2	2	-0.02626
1602	L	10	3	2	-0.00081
1602	L	10	4	2	-0.02284
1602	L	10	5	2	-0.00994
1602	L	10	6	2	-0.01075
1602	L	11	1	2	0.00021
1602	L	11	2	2	0.00516
1602	L	11	3	2	0.01002
1602	L	11	4	2	-0.03028
1602	L	11	5	2	-0.01348
1602	L	11	6	2	0.00001
1602	L	12	1	2	0.00228
1602	L	12	2	2	0.00772
1602	L	12	3	2	-0.02831
1602	L	12	4	2	-0.03613
1602	L	12	5	2	-0.04752
1602	L	12	6	2	-0.00991
1602	L	13	1	2	0.01699
1602	L	13	2	2	0.00289
1602	L	13	3	2	0.00418
1602	L	13	4	2	-0.02326
1602	L	13	5	2	-0.00649
1602	L	13	6	2	-0.02856
1602	L	1	1	3	0.00023
1602	L	1	2	3	0.02608
1602	L	1	4	3	0.02470
1602	L	1	5	3	-0.02301
1602	L	1	6	3	-0.04190
1602	L	2	5	3	0.00946
1602	L	2	6	3	0.01919
1602	L	10	1	3	-0.00671
1602	L	10	2	3	-0.00054
1602	L	10	3	3	-0.01735
1602	L	10	4	3	-0.01445
1602	L	10	5	3	-0.01778
1602	L	10	6	3	0.00041
1602	L	11	1	3	-0.00782
1602	L	11	2	3	0.00325
1602	L	11	3	3	0.00872
1602	L	11	4	3	0.00476
1602	L	11	5	3	0.00210
1602	L	11	6	3	-0.00054
1602	L	12	1	3	-0.03941
1602	L	12	2	3	-0.01637
1602	L	12	3	3	-0.01484
1602	L	12	4	3	0.00792
1602	L	12	5	3	-0.00905
1602	L	12	6	3	-0.00452
1602	L	13	1	3	0.03185
1602	L	13	2	3	0.01379
1602	L	13	3	3	0.02079
1602	L	13	4	3	-0.01948
1602	L	13	5	3	-0.00933
1602	L	13	6	3	0.01619
