# Supplementary material for: A Novel Organ Culture Model to Quantify Collagen Remodeling in Tree Shrew Sclera
Source: PLoS One. 2016 Nov 21;11(11):e0166644. doi: 10.1371/journal.pone.0166644 (PMC5117658; doi:10.1371/journal.pone.0166644)
Supplement: S3 Table — Day 1 values represent the data of our robustness test. (CSV) [file pone.0166644.s003.csv]

Animal	Eye	Lamella	Line	Day	Strain
1602	R	1	1	1	0.00354
1602	R	1	2	1	0.00841
1602	R	1	3	1	-0.01234
1602	R	1	4	1	0.01152
1602	R	1	5	1	-0.02260
1602	R	1	6	1	0.00219
1602	R	2	1	1	-0.00466
1602	R	2	2	1	0.00766
1602	R	2	3	1	-0.00138
1602	R	2	4	1	-0.00129
1602	R	2	5	1	0.00291
1602	R	2	6	1	-0.01642
1602	R	3	1	1	-0.01251
1602	R	3	2	1	0.00770
1602	R	3	3	1	-0.00703
1602	R	3	4	1	0.00691
1602	R	3	5	1	0.00762
1602	R	3	6	1	-0.02036
1602	R	4	1	1	0.01012
1602	R	4	2	1	-0.00612
1602	R	4	3	1	-0.00044
1602	R	4	4	1	-0.00008
1602	R	4	5	1	0.00810
1602	R	4	6	1	0.00546
1602	R	5	1	1	0.02915
1602	R	5	2	1	0.04091
1602	R	5	3	1	-0.00611
1602	R	5	4	1	0.02472
1602	R	5	5	1	-0.02764
1602	R	5	6	1	0.04580
1602	R	6	1	1	0.00883
1602	R	6	2	1	-0.01983
1602	R	6	3	1	0.02049
1602	R	6	4	1	-0.02167
1602	R	6	5	1	0.01764
1602	R	6	6	1	-0.01205
1602	R	7	1	1	-0.01358
1602	R	7	2	1	0.02516
1602	R	7	3	1	-0.00838
1602	R	7	4	1	0.01589
1602	R	7	5	1	-0.00297
1602	R	7	6	1	-0.00380
1602	R	8	1	1	-0.00045
1602	R	8	2	1	0.01183
1602	R	8	3	1	-0.01611
1602	R	8	4	1	-0.00017
1602	R	8	5	1	-0.01611
1602	R	8	6	1	0.00996
1602	R	9	1	1	0.01002
1602	R	9	2	1	0.00313
1602	R	9	3	1	-0.00175
1602	R	9	4	1	-0.00175
1602	R	9	5	1	0.00106
1602	R	9	6	1	-0.01336
1602	R	10	1	1	-0.01599
1602	R	10	2	1	-0.00495
1602	R	10	3	1	-0.01474
1602	R	10	4	1	-0.00777
1602	R	10	5	1	-0.01525
1602	R	10	6	1	-0.01869
1602	R	11	1	1	-0.00113
1602	R	11	2	1	-0.01745
1602	R	11	3	1	0.00924
1602	R	11	4	1	0.00139
1602	R	11	5	1	0.02532
1602	R	11	6	1	0.00588
1602	R	1	2	2	0.01545
1602	R	1	4	2	-0.02725
1602	R	1	5	2	-0.05999
1602	R	1	6	2	0.00664
1602	R	2	2	2	0.03365
1602	R	2	3	2	0.00631
1602	R	2	4	2	-0.00530
1602	R	2	5	2	-0.01092
1602	R	2	6	2	0.00569
1602	R	3	1	2	-0.01986
1602	R	3	2	2	0.03413
1602	R	3	3	2	0.03853
1602	R	3	4	2	0.01232
1602	R	3	6	2	0.00626
1602	R	4	3	2	0.00381
1602	R	4	4	2	-0.00896
1602	R	4	5	2	-0.03896
1602	R	4	6	2	-0.01052
1602	R	5	1	2	0.04076
1602	R	5	2	2	-0.01802
1602	R	5	3	2	-0.03298
1602	R	5	4	2	-0.02533
1602	R	6	1	2	0.00834
1602	R	6	2	2	-0.02792
1602	R	6	3	2	0.00993
1602	R	6	4	2	-0.02578
1602	R	6	5	2	-0.00737
1602	R	6	6	2	0.00433
1602	R	7	1	2	-0.03952
1602	R	7	2	2	-0.03906
1602	R	7	3	2	-0.02675
1602	R	7	4	2	-0.04850
1602	R	7	5	2	0.00720
1602	R	7	6	2	-0.03408
1602	R	8	1	2	0.03077
1602	R	8	2	2	-0.03175
1602	R	8	3	2	-0.02256
1602	R	8	4	2	0.00438
1602	R	8	5	2	0.01016
1602	R	8	6	2	-0.02809
1602	R	9	1	2	0.01000
1602	R	9	2	2	-0.00509
1602	R	9	3	2	0.00919
1602	R	9	4	2	-0.01296
1602	R	9	5	2	-0.01380
1602	R	9	6	2	0.00707
1602	R	10	1	2	-0.00610
1602	R	10	2	2	-0.00960
1602	R	10	3	2	-0.01653
1602	R	10	4	2	0.00170
1602	R	10	5	2	-0.01223
1602	R	10	6	2	-0.00613
1602	R	11	1	2	-0.01577
1602	R	11	2	2	-0.00805
1602	R	11	3	2	-0.03592
1602	R	11	4	2	-0.00979
1602	R	11	5	2	0.01602
1602	R	11	6	2	-0.00453
1602	R	12	1	2	0.00214
1602	R	12	2	2	0.03374
1602	R	12	3	2	-0.01353
1602	R	12	4	2	0.02125
1602	R	12	5	2	0.00295
1602	R	12	6	2	-0.03167
1602	R	13	1	2	-0.01876
1602	R	13	2	2	-0.00498
1602	R	13	4	2	-0.01296
1602	R	13	6	2	0.02855
1602	R	14	4	2	0.02019
1602	R	14	6	2	-0.03673
1602	R	15	2	2	-0.03131
1602	R	15	4	2	-0.01816
1602	R	15	6	2	-0.00428
1602	R	16	4	2	0.00032
1602	R	16	5	2	-0.02192
1602	R	16	6	2	-0.00041
1602	R	17	1	2	0.00032
1602	R	17	2	2	0.00237
1602	R	17	3	2	0.00466
1602	R	17	4	2	-0.00631
1602	R	17	5	2	-0.00355
1602	R	17	6	2	0.01267
1602	R	18	2	2	0.01902
1602	R	18	4	2	0.02744
1602	R	18	5	2	-0.02117
1602	R	18	6	2	-0.00107
1602	R	19	2	2	0.00521
1602	R	19	3	2	-0.00254
1602	R	19	4	2	0.00726
1602	R	19	5	2	0.01092
1602	R	19	6	2	0.00890
1602	R	20	1	2	0.00081
1602	R	20	2	2	-0.04446
1602	R	20	3	2	0.00717
1602	R	20	4	2	-0.03281
1602	R	20	5	2	0.03006
1602	R	20	6	2	0.00225
1602	R	1	2	3	0.03908
1602	R	1	4	3	0.02929
1602	R	1	5	3	0.01217
1602	R	1	6	3	-0.00102
1602	R	2	2	3	0.05472
1602	R	2	3	3	-0.01033
1602	R	2	4	3	0.02120
1602	R	2	5	3	0.01273
1602	R	2	6	3	0.00131
1602	R	3	1	3	-0.04574
1602	R	3	2	3	0.09478
1602	R	3	3	3	-0.00712
1602	R	3	4	3	0.02767
1602	R	3	6	3	0.03336
1602	R	4	3	3	0.03288
1602	R	4	4	3	-0.02645
1602	R	4	5	3	0.03698
1602	R	4	6	3	-0.06420
1602	R	5	1	3	0.04240
1602	R	5	2	3	0.00315
1602	R	5	3	3	0.03963
1602	R	5	4	3	-0.01159
1602	R	6	1	3	-0.01800
1602	R	6	2	3	0.00920
1602	R	6	4	3	-0.03662
1602	R	7	1	3	-0.00865
1602	R	7	2	3	0.00925
1602	R	7	4	3	0.01593
1602	R	7	6	3	-0.03183
1602	R	8	2	3	-0.03815
1602	R	8	3	3	-0.01871
1602	R	8	4	3	-0.03382
1602	R	9	1	3	-0.02040
1602	R	9	2	3	-0.00488
1602	R	9	3	3	0.00801
1602	R	9	5	3	0.00055
1602	R	9	6	3	-0.01364
1602	R	15	2	3	-0.02801
1602	R	15	4	3	-0.03723
1602	R	15	6	3	-0.00646
1602	R	16	4	3	-0.04360
1602	R	16	5	3	-0.07866
1602	R	16	6	3	-0.03138
1602	R	17	1	3	-0.02652
1602	R	17	2	3	-0.00048
1602	R	17	3	3	-0.06069
1602	R	17	4	3	0.02383
1602	R	17	6	3	0.04481
1602	L	1	1	2	0.04928
1602	L	1	3	2	0.01269
1602	L	1	4	2	0.00295
1602	L	1	5	2	0.05450
1602	L	1	6	2	-0.00885
1602	L	2	1	2	0.03798
1602	L	2	2	2	-0.01092
1602	L	2	3	2	-0.01205
1602	L	2	4	2	0.01086
1602	L	2	5	2	-0.01717
1602	L	2	6	2	0.00122
1602	L	3	1	2	0.01508
1602	L	3	3	2	0.03584
1602	L	3	4	2	-0.03153
1602	L	3	5	2	0.06027
1602	L	4	1	2	-0.06340
1602	L	4	2	2	0.04677
1602	L	4	3	2	-0.09140
1602	L	4	4	2	0.03160
1602	L	5	3	2	0.00508
1602	L	5	4	2	-0.02859
1602	L	5	5	2	-0.03750
1602	L	5	6	2	0.01364
1602	L	6	1	2	-0.00304
1602	L	6	2	2	-0.02046
1602	L	6	4	2	-0.00544
1602	L	6	5	2	-0.07876
1602	L	7	1	2	-0.07253
1602	L	7	2	2	0.00997
1602	L	7	3	2	-0.04813
1602	L	7	4	2	-0.00309
1602	L	7	5	2	-0.08317
1602	L	7	6	2	0.02754
1602	L	8	1	2	0.01450
1602	L	8	2	2	0.00149
1602	L	8	3	2	-0.02180
1602	L	8	4	2	0.00133
1602	L	8	5	2	-0.01784
1602	L	8	6	2	-0.03368
1602	L	9	1	2	0.00299
1602	L	9	2	2	0.00297
1602	L	9	3	2	0.03866
1602	L	9	4	2	-0.00759
1602	L	9	5	2	0.01967
1602	L	9	6	2	-0.02747
1602	L	10	1	2	0.00443
1602	L	10	2	2	-0.02867
1602	L	10	3	2	-0.00426
1602	L	10	4	2	-0.00600
1602	L	10	5	2	0.00199
1602	L	10	6	2	-0.03305
1602	L	11	1	2	-0.02875
1602	L	11	2	2	-0.01657
1602	L	11	3	2	-0.04567
1602	L	11	4	2	-0.04246
1602	L	11	5	2	-0.02966
1602	L	11	6	2	-0.02221
1602	L	12	1	2	-0.06616
1602	L	12	2	2	0.01796
1602	L	12	3	2	-0.00496
1602	L	12	4	2	-0.01588
1602	L	12	5	2	0.01234
1602	L	12	6	2	-0.00187
1602	L	13	1	2	0.00078
1602	L	13	2	2	0.02710
1602	L	13	3	2	-0.04625
1602	L	13	4	2	-0.00483
1602	L	13	5	2	-0.01679
1602	L	13	6	2	0.00618
1602	L	1	1	3	-0.00130
1602	L	1	3	3	-0.02093
1602	L	1	4	3	0.01235
1602	L	1	5	3	0.05820
1602	L	1	6	3	-0.01572
1602	L	2	3	3	-0.01465
1602	L	2	4	3	0.01442
1602	L	2	6	3	-0.05740
1602	L	10	1	3	-0.04385
1602	L	10	2	3	0.02979
1602	L	10	3	3	0.00975
1602	L	10	4	3	0.04313
1602	L	10	5	3	-0.04295
1602	L	10	6	3	0.04141
1602	L	11	1	3	0.00147
1602	L	11	2	3	0.03721
1602	L	11	3	3	-0.02895
1602	L	11	4	3	0.00386
1602	L	11	5	3	-0.01763
1602	L	11	6	3	0.01531
1602	L	12	1	3	0.04470
1602	L	12	2	3	-0.00035
1602	L	12	3	3	0.04906
1602	L	12	4	3	-0.01732
1602	L	12	5	3	0.03701
1602	L	12	6	3	-0.02057
1602	L	13	1	3	-0.05446
1602	L	13	2	3	0.02015
1602	L	13	3	3	-0.02533
1602	L	13	4	3	0.00885
1602	L	13	5	3	0.03535
1602	L	13	6	3	0.04563
