# Supplementary material for: A Novel Organ Culture Model to Quantify Collagen Remodeling in Tree Shrew Sclera
Source: PLoS One. 2016 Nov 21;11(11):e0166644. doi: 10.1371/journal.pone.0166644 (PMC5117658; doi:10.1371/journal.pone.0166644)
Supplement: S4 Table — Day 1 values represent the data of our robustness test. (CSV) [file pone.0166644.s004.csv]

Animal	Eye	Lamella	Angle	Day	Shear
1602	R	1	1	1	0.13457
1602	R	1	2	1	0.13658
1602	R	1	3	1	0.28363
1602	R	1	4	1	0.28364
1602	R	1	5	1	0.00000
1602	R	1	6	1	0.00000
1602	R	2	1	1	0.02253
1602	R	2	2	1	0.02356
1602	R	2	3	1	0.07362
1602	R	2	4	1	0.07551
1602	R	2	5	1	0.06079
1602	R	2	6	1	0.06237
1602	R	3	1	1	0.38935
1602	R	3	2	1	0.38433
1602	R	3	3	1	0.19286
1602	R	3	4	1	0.19160
1602	R	3	5	1	0.00000
1602	R	3	6	1	0.00000
1602	R	4	1	1	0.00000
1602	R	4	2	1	0.00000
1602	R	4	3	1	0.02001
1602	R	4	4	1	0.01929
1602	R	4	5	1	0.05943
1602	R	4	6	1	0.05625
1602	R	5	1	1	0.12524
1602	R	5	2	1	0.12217
1602	R	5	3	1	0.46838
1602	R	5	4	1	0.44317
1602	R	5	5	1	0.25334
1602	R	5	6	1	0.22977
1602	R	6	1	1	0.39708
1602	R	6	2	1	0.39681
1602	R	6	3	1	0.24947
1602	R	6	4	1	0.25458
1602	R	6	5	1	0.43728
1602	R	6	6	1	0.44290
1602	R	7	1	1	0.14977
1602	R	7	2	1	0.14871
1602	R	7	3	1	0.15149
1602	R	7	4	1	0.15256
1602	R	7	5	1	0.15364
1602	R	7	6	1	0.15474
1602	R	8	1	1	0.29833
1602	R	8	2	1	0.29767
1602	R	8	3	1	0.29853
1602	R	8	4	1	0.29780
1602	R	8	5	1	0.29853
1602	R	8	6	1	0.29780
1602	R	9	1	1	0.09165
1602	R	9	2	1	0.09128
1602	R	9	3	1	0.00000
1602	R	9	4	1	0.00000
1602	R	9	5	1	0.04082
1602	R	9	6	1	0.04141
1602	R	10	1	1	0.02494
1602	R	10	2	1	0.02446
1602	R	10	3	1	0.02494
1602	R	10	4	1	0.02446
1602	R	10	5	1	0.02720
1602	R	10	6	1	0.02668
1602	R	11	1	1	0.08294
1602	R	11	2	1	0.08395
1602	R	11	3	1	0.17052
1602	R	11	4	1	0.17463
1602	R	11	5	1	0.34130
1602	R	11	6	1	0.34231
1602	R	1	5	2	1.09219
1602	R	1	6	2	1.04575
1602	R	2	3	2	0.71787
1602	R	2	4	2	0.74498
1602	R	2	5	2	0.42504
1602	R	2	6	2	0.42060
1602	R	3	1	2	1.00534
1602	R	3	2	2	0.95982
1602	R	3	3	2	0.82982
1602	R	3	4	2	0.85760
1602	R	4	3	2	1.92913
1602	R	4	4	2	1.88363
1602	R	4	5	2	0.69150
1602	R	4	6	2	0.63403
1602	R	5	1	2	1.08382
1602	R	5	2	2	1.13334
1602	R	5	3	2	1.68761
1602	R	5	4	2	1.63338
1602	R	6	1	2	0.19396
1602	R	6	2	2	0.19535
1602	R	6	3	2	0.00282
1602	R	6	4	2	0.00286
1602	R	6	5	2	0.40046
1602	R	6	6	2	0.38918
1602	R	7	1	2	0.56951
1602	R	7	2	2	0.58740
1602	R	7	3	2	1.95790
1602	R	7	4	2	2.06627
1602	R	7	5	2	1.07390
1602	R	7	6	2	1.12683
1602	R	8	1	2	0.59157
1602	R	8	2	2	0.63610
1602	R	8	3	2	0.56858
1602	R	8	4	2	0.56091
1602	R	8	5	2	0.55588
1602	R	8	6	2	0.59161
1602	R	9	1	2	0.55633
1602	R	9	2	2	0.55866
1602	R	9	3	2	0.61925
1602	R	9	4	2	0.63315
1602	R	9	5	2	1.03418
1602	R	9	6	2	1.01274
1602	R	10	1	2	0.45461
1602	R	10	2	2	0.45250
1602	R	10	3	2	0.20026
1602	R	10	4	2	0.19421
1602	R	10	5	2	1.61509
1602	R	10	6	2	1.56888
1602	R	11	1	2	0.05774
1602	R	11	2	2	0.05704
1602	R	11	3	2	1.79206
1602	R	11	4	2	1.77287
1602	R	11	5	2	1.45785
1602	R	11	6	2	1.46404
1602	R	12	1	2	0.70006
1602	R	12	2	2	0.69829
1602	R	12	3	2	0.19651
1602	R	12	4	2	0.19109
1602	R	12	5	2	0.16109
1602	R	12	6	2	0.16426
1602	R	13	1	2	0.51283
1602	R	13	2	2	0.50303
1602	R	16	5	2	1.18357
1602	R	16	6	2	1.14122
1602	R	17	1	2	1.05213
1602	R	17	2	2	1.07119
1602	R	17	3	2	0.62327
1602	R	17	4	2	0.64307
1602	R	17	5	2	0.11152
1602	R	17	6	2	0.11085
1602	R	18	5	2	0.33720
1602	R	18	6	2	0.34360
1602	R	19	3	2	1.07139
1602	R	19	4	2	1.00194
1602	R	19	5	2	0.34422
1602	R	19	6	2	0.33085
1602	R	20	1	2	0.31452
1602	R	20	2	2	0.31739
1602	R	20	3	2	1.96001
1602	R	20	4	2	1.99149
1602	R	20	5	2	0.25590
1602	R	20	6	2	0.25323
1602	R	1	5	3	0.60377
1602	R	1	6	3	0.62726
1602	R	2	3	3	0.19373
1602	R	2	4	3	0.19259
1602	R	2	5	3	0.92515
1602	R	2	6	3	0.94148
1602	R	3	1	3	1.50395
1602	R	3	2	3	1.32046
1602	R	3	3	3	1.13069
1602	R	3	4	3	1.10048
1602	R	4	3	3	1.52624
1602	R	4	4	3	1.56097
1602	R	4	5	3	0.86619
1602	R	4	6	3	0.90611
1602	R	5	1	3	0.15459
1602	R	5	2	3	0.15849
1602	R	5	3	3	3.32277
1602	R	5	4	3	3.40954
1602	R	6	1	3	0.17819
1602	R	6	2	3	0.16835
1602	R	7	1	3	0.32648
1602	R	7	2	3	0.33092
1602	R	8	3	3	0.74380
1602	R	8	4	3	0.76578
1602	R	9	1	3	0.27307
1602	R	9	2	3	0.26591
1602	R	9	5	3	0.22393
1602	R	9	6	3	0.22716
1602	R	16	5	3	1.24556
1602	R	16	6	3	1.16750
1602	R	17	1	3	0.42239
1602	R	17	2	3	0.41970
1602	R	17	3	3	0.32779
1602	R	17	4	3	0.30690
1602	L	1	3	2	1.17229
1602	L	1	4	2	1.18992
1602	L	1	5	2	0.16481
1602	L	1	6	2	0.17627
1602	L	2	1	2	0.53898
1602	L	2	2	2	0.55223
1602	L	2	3	2	0.35246
1602	L	2	4	2	0.34293
1602	L	2	5	2	0.76946
1602	L	2	6	2	0.76604
1602	L	3	3	2	0.33934
1602	L	3	4	2	0.35444
1602	L	4	1	2	0.87208
1602	L	4	2	2	0.81094
1602	L	4	3	2	0.11525
1602	L	4	4	2	0.10637
1602	L	5	3	2	0.40194
1602	L	5	4	2	0.44095
1602	L	5	5	2	0.90840
1602	L	5	6	2	0.90066
1602	L	6	1	2	0.15650
1602	L	6	2	2	0.15384
1602	L	7	1	2	0.16378
1602	L	7	2	2	0.15726
1602	L	7	3	2	0.23177
1602	L	7	4	2	0.22506
1602	L	7	5	2	0.30430
1602	L	7	6	2	0.27244
1602	L	8	1	2	0.45254
1602	L	8	2	2	0.46330
1602	L	8	3	2	0.04374
1602	L	8	4	2	0.04318
1602	L	8	5	2	0.51791
1602	L	8	6	2	0.53752
1602	L	9	1	2	0.80433
1602	L	9	2	2	0.81026
1602	L	9	3	2	0.35228
1602	L	9	4	2	0.37552
1602	L	9	5	2	0.40610
1602	L	9	6	2	0.43616
1602	L	10	1	2	1.22985
1602	L	10	2	2	1.25351
1602	L	10	3	2	1.00884
1602	L	10	4	2	1.01060
1602	L	10	5	2	0.13421
1602	L	10	6	2	0.14110
1602	L	11	1	2	0.56835
1602	L	11	2	2	0.55389
1602	L	11	3	2	0.84480
1602	L	11	4	2	0.85323
1602	L	11	5	2	0.56147
1602	L	11	6	2	0.56465
1602	L	12	1	2	0.53546
1602	L	12	2	2	0.47351
1602	L	12	3	2	2.01017
1602	L	12	4	2	2.00770
1602	L	12	5	2	0.25020
1602	L	12	6	2	0.25683
1602	L	13	1	2	0.20759
1602	L	13	2	2	0.21379
1602	L	13	3	2	0.88229
1602	L	13	4	2	0.87522
1602	L	13	5	2	1.09678
1602	L	13	6	2	1.07173
1602	L	1	3	3	0.45951
1602	L	1	4	3	0.44676
1602	L	1	5	3	0.60879
1602	L	1	6	3	0.65799
1602	L	2	3	3	0.53149
1602	L	2	4	3	0.51394
1602	L	10	1	3	0.37279
1602	L	10	2	3	0.34116
1602	L	10	3	3	1.04262
1602	L	10	4	3	1.00925
1602	L	10	5	3	0.10934
1602	L	10	6	3	0.10195
1602	L	11	1	3	0.24019
1602	L	11	2	3	0.22885
1602	L	11	3	3	0.08832
1602	L	11	4	3	0.08658
1602	L	11	5	3	0.09206
1602	L	11	6	3	0.09027
1602	L	12	1	3	0.26487
1602	L	12	2	3	0.26683
1602	L	12	3	3	0.27679
1602	L	12	4	3	0.29188
1602	L	12	5	3	0.23509
1602	L	12	6	3	0.25193
1602	L	13	1	3	1.13442
1602	L	13	2	3	1.11132
1602	L	13	3	3	0.00000
1602	L	13	4	3	0.00000
1602	L	13	5	3	0.81458
1602	L	13	6	3	0.80657
